# Supplementary material for: LncRNA SNHG1 and RNA binding protein hnRNPL form a complex and coregulate CDH1 to boost the growth and metastasis of prostate cancer
Source: Cell Death Dis. 2021 Feb 1;12(2):138. doi: 10.1038/s41419-021-03413-4 (PMC7862296; doi:10.1038/s41419-021-03413-4)
Supplement: Supplementary file 3 — Potential interactors of SNHG1 [file 41419_2021_3413_MOESM3_ESM.xlsx]

## Sheet: Sheet1
Protein Group	Protein ID	Accession	-10lgP	Coverage (%) A	Area A	#Peptides	#Unique	#Spec A	PTM	Avg. Mass	Description
81	80	Q9UN86|G3BP2_HUMAN	162.39	26	31800000	12	12	23	Y	54121	Ras GTPase-activating protein-binding protein 2 OS=Homo sapiens GN=G3BP2 PE=1 SV=2
84	64	Q15046|SYK_HUMAN	170.77	25	19300000	17	16	22	Y	68048	Lysine--tRNA ligase OS=Homo sapiens GN=KARS PE=1 SV=3
86	77	P14618|KPYM_HUMAN	158.25	21	18200000	12	11	17	Y	57937	Pyruvate kinase PKM OS=Homo sapiens GN=PKM PE=1 SV=4
74	52	P17844|DDX5_HUMAN	197.29	35	15000000	23	17	27	Y	69148	Probable ATP-dependent RNA helicase DDX5 OS=Homo sapiens GN=DDX5 PE=1 SV=1
72	60	P08670|VIME_HUMAN	177.26	40	13300000	20	13	21	N	53652	Vimentin OS=Homo sapiens GN=VIM PE=1 SV=4
95	97	Q12797|ASPH_HUMAN	148.47	13	11800000	11	11	14	Y	85863	Aspartyl/asparaginyl beta-hydroxylase OS=Homo sapiens GN=ASPH PE=1 SV=3
98	96	P19338|NUCL_HUMAN	146.29	13	9840000	10	10	11	N	76615	Nucleolin OS=Homo sapiens GN=NCL PE=1 SV=3
109	89	P07237|PDIA1_HUMAN	134.48	21	9450000	11	11	13	N	57116	Protein disulfide-isomerase OS=Homo sapiens GN=P4HB PE=1 SV=3
106	126	P06744|G6PI_HUMAN	108.25	18	9420000	8	8	11	N	63147	Glucose-6-phosphate isomerase OS=Homo sapiens GN=GPI PE=1 SV=4
102	73	P30101|PDIA3_HUMAN	148.94	27	8280000	12	12	14	Y	56782	Protein disulfide-isomerase A3 OS=Homo sapiens GN=PDIA3 PE=1 SV=4
87	70	Q8WXF1|PSPC1_HUMAN	173.96	20	7360000	14	12	16	Y	58744	Paraspeckle component 1 OS=Homo sapiens GN=PSPC1 PE=1 SV=1
113	95	O43172|PRP4_HUMAN	132.54	21	6040000	9	9	11	Y	58449	U4/U6 small nuclear ribonucleoprotein Prp4 OS=Homo sapiens GN=PRPF4 PE=1 SV=2
142	161	Q09028|RBBP4_HUMAN	105.54	12	4760000	6	5	8	Y	47656	Histone-binding protein RBBP4 OS=Homo sapiens GN=RBBP4 PE=1 SV=3
101	78	P11940|PABP1_HUMAN	155.55	17	3910000	12	7	11	Y	70671	Polyadenylate-binding protein 1 OS=Homo sapiens GN=PABPC1 PE=1 SV=2
118	85	P54577|SYYC_HUMAN	143.76	20	3900000	10	10	10	Y	59144	Tyrosine--tRNA ligase, cytoplasmic OS=Homo sapiens GN=YARS PE=1 SV=4
96	171	P16989|YBOX3_HUMAN	105.76	17	3770000	5	3	8	Y	40090	Y-box-binding protein 3 OS=Homo sapiens GN=YBX3 PE=1 SV=4
137	128	Q9P2K5|MYEF2_HUMAN	119.87	14	3190000	7	7	7	Y	64122	Myelin expression factor 2 OS=Homo sapiens GN=MYEF2 PE=1 SV=3
164	185	O60506|HNRPQ_HUMAN	91.8	8	2750000	5	5	6	N	69603	Heterogeneous nuclear ribonucleoprotein Q OS=Homo sapiens GN=SYNCRIP PE=1 SV=2
432	606	Q8TER0|SNED1_HUMAN	30.5	1	2670000	1	1	1	N	152203	Sushi, nidogen and EGF-like domain-containing protein 1 OS=Homo sapiens GN=SNED1 PE=2 SV=2
152	180	P11413|G6PD_HUMAN	112.1	10	2500000	5	5	5	N	59257	Glucose-6-phosphate 1-dehydrogenase OS=Homo sapiens GN=G6PD PE=1 SV=4
138	191	P27797|CALR_HUMAN	97.22	9	2320000	4	4	5	N	48142	Calreticulin OS=Homo sapiens GN=CALR PE=1 SV=1
155	193	Q16881|TRXR1_HUMAN	111.7	9	2280000	5	5	5	N	70906	Thioredoxin reductase 1, cytoplasmic OS=Homo sapiens GN=TXNRD1 PE=1 SV=3
160	188	P15311|EZRI_HUMAN	79.65	7	1860000	5	5	5	N	69413	Ezrin OS=Homo sapiens GN=EZR PE=1 SV=4
184	236	Q96I24|FUBP3_HUMAN	64.56	9	1780000	4	4	5	Y	61640	Far upstream element-binding protein 3 OS=Homo sapiens GN=FUBP3 PE=1 SV=2
188	218	P12268|IMDH2_HUMAN	73.71	10	1770000	4	4	4	N	55805	Inosine-5'-monophosphate dehydrogenase 2 OS=Homo sapiens GN=IMPDH2 PE=1 SV=2
176	187	Q9Y6M1|IF2B2_HUMAN	97.16	9	1750000	4	4	4	N	66121	Insulin-like growth factor 2 mRNA-binding protein 2 OS=Homo sapiens GN=IGF2BP2 PE=1 SV=2
180	232	Q9UDY2|ZO2_HUMAN	63.88	4	1570000	5	5	5	N	133958	Tight junction protein ZO-2 OS=Homo sapiens GN=TJP2 PE=1 SV=2
226	221	Q96AE4|FUBP1_HUMAN	80.43	8	1550000	4	4	4	N	67560	Far upstream element-binding protein 1 OS=Homo sapiens GN=FUBP1 PE=1 SV=3
110	88	Q92841|DDX17_HUMAN	143.36	14	1460000	10	4	11	Y	80273	Probable ATP-dependent RNA helicase DDX17 OS=Homo sapiens GN=DDX17 PE=1 SV=2
215	227	Q92769|HDAC2_HUMAN	71.26	10	1350000	4	4	4	N	55364	Histone deacetylase 2 OS=Homo sapiens GN=HDAC2 PE=1 SV=2
209	244	O43148|MCES_HUMAN	69.9	7	1300000	3	3	4	N	54844	mRNA cap guanine-N7 methyltransferase OS=Homo sapiens GN=RNMT PE=1 SV=1
189	224	P34897|GLYM_HUMAN	68.33	6	1300000	3	3	4	N	55993	Serine hydroxymethyltransferase, mitochondrial OS=Homo sapiens GN=SHMT2 PE=1 SV=3
199	263	Q92945|FUBP2_HUMAN	81.1	3	1170000	2	2	3	N	73115	Far upstream element-binding protein 2 OS=Homo sapiens GN=KHSRP PE=1 SV=4
208	223	P78371|TCPB_HUMAN	65.24	9	1150000	4	4	4	N	57488	T-complex protein 1 subunit beta OS=Homo sapiens GN=CCT2 PE=1 SV=4
185	256	Q96KR1|ZFR_HUMAN	74.65	3	988000	3	3	3	N	117012	Zinc finger RNA-binding protein OS=Homo sapiens GN=ZFR PE=1 SV=2
328	285	P14866|HNRPL_HUMAN	60.99	3	860000	3	2	2	N	64133	Heterogeneous nuclear ribonucleoprotein L OS=Homo sapiens GN=HNRNPL PE=1 SV=2
227	229	P23368|MAOM_HUMAN	83.96	6	804000	3	2	3	N	65444	NAD-dependent malic enzyme, mitochondrial OS=Homo sapiens GN=ME2 PE=1 SV=1
301	253	O43175|SERA_HUMAN	57.9	7	788000	3	3	3	N	56651	D-3-phosphoglycerate dehydrogenase OS=Homo sapiens GN=PHGDH PE=1 SV=4
326	240	Q8N684|CPSF7_HUMAN	74.47	8	772000	3	3	3	N	52050	Cleavage and polyadenylation specificity factor subunit 7 OS=Homo sapiens GN=CPSF7 PE=1 SV=1
327	258	P55265|DSRAD_HUMAN	70.17	2	751000	3	3	3	N	136066	Double-stranded RNA-specific adenosine deaminase OS=Homo sapiens GN=ADAR PE=1 SV=4
637	617	O43395|PRPF3_HUMAN	21.56	1	654000	1	1	1	N	77529	U4/U6 small nuclear ribonucleoprotein Prp3 OS=Homo sapiens GN=PRPF3 PE=1 SV=2
305	296	P49411|EFTU_HUMAN	42.37	2	649000	1	1	1	N	49542	Elongation factor Tu, mitochondrial OS=Homo sapiens GN=TUFM PE=1 SV=2
524	2371	Q9BZF3|OSBL6_HUMAN	22.93	1	578000	1	1	1	N	106306	Oxysterol-binding protein-related protein 6 OS=Homo sapiens GN=OSBPL6 PE=1 SV=1
420	310	Q9P258|RCC2_HUMAN	53.18	3	557000	1	1	1	N	56085	Protein RCC2 OS=Homo sapiens GN=RCC2 PE=1 SV=2
660	473	O14617|AP3D1_HUMAN	50.35	1	486000	1	1	1	N	130158	AP-3 complex subunit delta-1 OS=Homo sapiens GN=AP3D1 PE=1 SV=1
424	345	P23246|SFPQ_HUMAN	33.6	2	430000	2	1	1	N	76150	Splicing factor, proline- and glutamine-rich OS=Homo sapiens GN=SFPQ PE=1 SV=2
234	292	Q9H078|CLPB_HUMAN	64.28	4	367000	3	2	3	N	78729	Caseinolytic peptidase B protein homolog OS=Homo sapiens GN=CLPB PE=1 SV=1
338	551	Q5T160|SYRM_HUMAN	33.13	2	351000	2	1	1	Y	65505	Probable arginine--tRNA ligase, mitochondrial OS=Homo sapiens GN=RARS2 PE=1 SV=1
632	431	Q8NCA5|FA98A_HUMAN	62.14	2	340000	1	1	1	N	55401	Protein FAM98A OS=Homo sapiens GN=FAM98A PE=1 SV=1
666	502	Q01518|CAP1_HUMAN	30.07	3	324000	1	1	1	N	51902	Adenylyl cyclase-associated protein 1 OS=Homo sapiens GN=CAP1 PE=1 SV=5
307	357	Q9UJV9|DDX41_HUMAN	35.03	3	290000	2	1	1	N	69838	Probable ATP-dependent RNA helicase DDX41 OS=Homo sapiens GN=DDX41 PE=1 SV=2
306	336	Q9BZZ5|API5_HUMAN	46.78	2	275000	2	1	1	N	59005	Apoptosis inhibitor 5 OS=Homo sapiens GN=API5 PE=1 SV=3
452	518	P50991|TCPD_HUMAN	30.78	1	247000	1	1	1	N	57924	T-complex protein 1 subunit delta OS=Homo sapiens GN=CCT4 PE=1 SV=4
175	170	Q13310|PABP4_HUMAN	98.34	9	245000	5	1	5	N	70783	Polyadenylate-binding protein 4 OS=Homo sapiens GN=PABPC4 PE=1 SV=1
451	449	O00505|IMA4_HUMAN	33.67	1	230000	1	1	1	N	57811	Importin subunit alpha-4 OS=Homo sapiens GN=KPNA3 PE=1 SV=2
371	337	O43818|U3IP2_HUMAN	39.19	2	224000	1	1	1	N	51841	U3 small nucleolar RNA-interacting protein 2 OS=Homo sapiens GN=RRP9 PE=1 SV=1
663	481	Q96FN4|CPNE2_HUMAN	38.02	2	224000	1	1	1	N	61190	Copine-2 OS=Homo sapiens GN=CPNE2 PE=1 SV=3
661	476	O60832|DKC1_HUMAN	42.98	2	222000	1	1	1	N	57674	H/ACA ribonucleoprotein complex subunit 4 OS=Homo sapiens GN=DKC1 PE=1 SV=3
580	359	Q5TC82|RC3H1_HUMAN	44.05	1	214000	1	1	1	N	125736	Roquin-1 OS=Homo sapiens GN=RC3H1 PE=1 SV=1
580	434	Q9HBD1|RC3H2_HUMAN	44.05	1	214000	1	1	1	N	131668	Roquin-2 OS=Homo sapiens GN=RC3H2 PE=1 SV=2
308	390	O14776|TCRG1_HUMAN	44.4	1	203000	2	1	1	N	123901	Transcription elongation regulator 1 OS=Homo sapiens GN=TCERG1 PE=1 SV=2
665	499	Q96SB4|SRPK1_HUMAN	30.6	2	108000	1	1	1	N	74325	SRSF protein kinase 1 OS=Homo sapiens GN=SRPK1 PE=1 SV=2
636	557	Q9BUQ8|DDX23_HUMAN	24.1	1	103000	1	1	1	N	95583	Probable ATP-dependent RNA helicase DDX23 OS=Homo sapiens GN=DDX23 PE=1 SV=3
668	511	Q96HU8|DIRA2_HUMAN	29.2	6	0	1	1	1	N	22485	GTP-binding protein Di-Ras2 OS=Homo sapiens GN=DIRAS2 PE=1 SV=1
